# Supplementary material for: Dipeptide Repeat Pathology in C9orf72-ALS Is Associated with Redox, Mitochondrial and NRF2 Pathway Imbalance
Source: Antioxidants (Basel). 2022 Sep 25;11(10):1897. doi: 10.3390/antiox11101897 (PMC9598689; doi:10.3390/antiox11101897)
Supplement: Supplementary file 1 [file antioxidants-11-01897-s001.zip]

Archive with 3 entries (3 files):
- Figure S1 and Figure S2.pdf
- Table S1.pdf
- Table S2.pdf
